# Supplementary material for: Altered Fecal Microbiotas and Organic Acid Concentrations Indicate Possible Gut Dysbiosis in University Rugby Players: An Observational Study
Source: Microorganisms. 2021 Aug 9;9(8):1687. doi: 10.3390/microorganisms9081687 (PMC8400784; doi:10.3390/microorganisms9081687)
Supplement: Supplementary file 1 [file microorganisms-09-01687-s001.zip]

Archive with 1 entries (1 files):
- microorganisms-1284560.pdf
